# Supplementary material for: An Atlas of Genetic Correlations Between Thyroid Hormone Levels and Human Health‐Related Traits
Source: Health Sci Rep. 2025 Jul 21;8(7):e71092. doi: 10.1002/hsr2.71092 (PMC12277651; doi:10.1002/hsr2.71092)
Supplement: Supplementary file 1 — HSR_SUPPLEMENTARY_TABLES. [file HSR2-8-e71092-s001.xlsx]

## Sheet: Supplementary Table 1
Supplementary Table 1. Metadata for the 85 genome-wide association studies used in this analysis
Category	Trait Name	Consortium	Sample Size Used in GWAS
Aging	Father's age at death	UK Biobank	337119
Aging	Mother's age at death	UK Biobank	337119
Anthropometric	Birth Weight	EGG	143677
Anthropometric	Intracraneal Volume	ENIGMA	30717
Anthropometric	Bone Mineral Density (Forearm)	GEFOS	49988
Anthropometric	Height	GIANT	253288
Anthropometric	Birth weight	UK Biobank	337119
Anthropometric	Body mass index (BMI)	UK Biobank	337119
Anthropometric	Body fat percentage	UK Biobank	337119
Anthropometric	Standing height	UK Biobank	337119
Blood	Eosinophil counts	Astle et al. 2016	173480
Blood	Granulocyte count	Astle et al. 2016	173480
Blood	High light scatter reticulocyte count	Astle et al. 2016	173480
Blood	Lymphocyte counts	Astle et al. 2016	173480
Blood	Monocyte count	Astle et al. 2016	173480
Blood	Myeloid white cell count	Astle et al. 2016	173480
Blood	Neutrophil count	Astle et al. 2016	173480
Blood	Platelet count	Astle et al. 2016	173480
Blood	Red blood cell count	Astle et al. 2016	173480
Blood	Reticulocyte count	Astle et al. 2016	173480
Blood	Sum basophil neutrophil counts	Astle et al. 2016	173480
Blood	Sum eosinophil basophil counts	Astle et al. 2016	173480
Blood	Sum neutrophil eosinophil counts	Astle et al. 2016	173480
Blood	White blood cell count	Astle et al. 2016	173480
Cancer	Breast Cancer - Estrogen-receptor positive - Only Europeans	BCAC	120000
Cancer	Breast Cancer - Estrogen-receptor negative - Only Europeans	BCAC	120000
Cancer	Breast Cancer (Overall) - Only Europeans	BCAC	120000
Cardiometabolic	Coronary Artery Disease	CARDIoGRAM C4D	184305
Cardiometabolic	Fasting Glucose	MAGIC	46186
Cardiometabolic	Fasting Insulin	MAGIC	38238
Cardiometabolic	Average number of methylene groups per a double bond	MAGNETIC	24154
Cardiometabolic	Total cholesterol in HDL	MAGNETIC	19270
Cardiometabolic	Triglycerides in IDL	MAGNETIC	21559
Cardiometabolic	Total cholesterol in LDL	MAGNETIC	13527
Cardiometabolic	Non-cancer illness code, self-reported: hypertension	UK Biobank	337119
Cardiometabolic	Non-cancer illness code, self-reported: deep venous thrombosis (dvt)	UK Biobank	337119
Cardiometabolic	Non-cancer illness code, self-reported: type 2 diabetes	UK Biobank	337119
Cardiometabolic	Non-cancer illness code, self-reported: high cholesterol	UK Biobank	337119
Cardiometabolic	Vascular/heart problems diagnosed by doctor: Heart attack	UK Biobank	337119
Cardiometabolic	Blood clot, DVT, bronchitis, emphysema, asthma, rhinitis, eczema, allergy diagnosed by doctor: Blood clot in the leg (DVT)	UK Biobank	337119
Cardiometabolic	Blood clot, DVT, bronchitis, emphysema, asthma, rhinitis, eczema, allergy diagnosed by doctor: Blood clot in the lung	UK Biobank	337119
Digestive system disease	Non-cancer illness code, self-reported: irritable bowel syndrome	UK Biobank	337119
Immune	Eczema	UK Biobank	337119
Immune	Crohn's Disease	IBD	20833
Immune	Inflammatory Bowel Disease	IBD	34652
Immune	Ulcerative Colitis	IBD	27432
Immune	Systemic Lupus Erythematosus	IMMUNOBASE	23210
Immune	Rheumatoid Arthritis	RA OKADA	80799
Immune	Non-cancer illness code, self-reported: asthma	UK Biobank	337119
Immune	Non-cancer illness code, self-reported: type 1 diabetes	UK Biobank	337119
Immune	Non-cancer illness code, self-reported: ankylosing spondylitis	UK Biobank	337119
Immune	Non-cancer illness code, self-reported: eczema/dermatitis	UK Biobank	337119
Immune	Non-cancer illness code, self-reported: psoriasis	UK Biobank	337119
Immune	Non-cancer illness code, self-reported: inflammatory bowel disease	UK Biobank	337119
Immune	Non-cancer illness code, self-reported: crohns disease	UK Biobank	337119
Immune	Non-cancer illness code, self-reported: ulcerative colitis	UK Biobank	337119
Immune	Non-cancer illness code, self-reported: rheumatoid arthritis	UK Biobank	337119
Immune	Blood clot, DVT, bronchitis, emphysema, asthma, rhinitis, eczema, allergy diagnosed by doctor: Asthma	UK Biobank	337119
Immune	Blood clot, DVT, bronchitis, emphysema, asthma, rhinitis, eczema, allergy diagnosed by doctor: Hayfever, allergic rhinitis or eczema	UK Biobank	337119
Morphology	Hair/balding pattern: Pattern 2	UK Biobank	337119
Morphology	Hair/balding pattern: Pattern 3	UK Biobank	337119
Morphology	Hair/balding pattern: Pattern 4	UK Biobank	337119
Psychiatric-neurologic	Insomnia in both sexes	CNCR-CTG	113006
Psychiatric-neurologic	Alzheimer	IGAP	54162
Psychiatric-neurologic	Chronotype	Jones et al. 2016	128266
Psychiatric-neurologic	Sleep Duration	Jones et al. 2016	128266
Psychiatric-neurologic	Schizophrenia	PGC	150064
Psychiatric-neurologic	Attention deficit - Hiperactivity disorder - Only Europeans	PGC	53293
Psychiatric-neurologic	Depressive Symptoms	SSGAC	180866
Psychiatric-neurologic	Education years (Discovery and replication cohorts, genders pooled)	SSGAC	293723
Psychiatric-neurologic	Sleep duration	UK Biobank	337119
Psychiatric-neurologic	Morning/evening person (chronotype)	UK Biobank	337119
Psychiatric-neurologic	Sleeplessness / insomnia	UK Biobank	337119
Psychiatric-neurologic	Non-cancer illness code, self-reported: psychological/psychiatric problem	UK Biobank	337119
Psychiatric-neurologic	Non-cancer illness code, self-reported: multiple sclerosis	UK Biobank	337119
Psychiatric-neurologic	Non-cancer illness code, self-reported: parkinsons disease	UK Biobank	337119
Psychiatric-neurologic	Non-cancer illness code, self-reported: migraine	UK Biobank	337119
Psychiatric-neurologic	Non-cancer illness code, self-reported: schizophrenia	UK Biobank	337119
Psychiatric-neurologic	Non-cancer illness code, self-reported: insomnia	UK Biobank	337119
Psychiatric-neurologic	Fluid intelligence score	UK Biobank	337119
Psychiatric-neurologic	Neuroticism score	UK Biobank	337119
Psychiatric-neurologic	Diagnoses - main ICD10: G40 Epilepsy	UK Biobank	337119
Psychiatric-neurologic	Diagnoses - main ICD10: G43 Migraine	UK Biobank	337119
Skeletal system disease	Non-cancer illness code, self-reported: osteoporosis	UK Biobank	337119
Skeletal system disease	Non-cancer illness code, self-reported: gout	UK Biobank	337119

## Sheet: Supplementary Table 2
Supplementary Table 2. Traits with nominally significant genetic correlations with thyroid hormones (p-value < 0.05)
Thyroid Hormone	Trait Name	Genetic Correlation	Nominal p-value	FDR-adjusted p-value
Thyroid Stimulating Hormone (TSH)	Education years (Discovery and replication cohorts, genders pooled)	0.0705 (0.0222)	0.00149488	0.095043
	Morning/evening person (chronotype)	0.0976 (0.0322)	0.002437	0.095043
	Blood clot, DVT, bronchitis, emphysema, asthma, rhinitis, eczema, allergy diagnosed by doctor: Blood clot in the lung	-0.1964 (0.0714)	0.0059468	0.139426
	Sleeplessness / insomnia	-0.0696 (0.0267)	0.00914083	0.139426
	Mother's age at death	0.1448 (0.0558)	0.00945959	0.139426
	Breast Cancer (Overall) - Only Europeans	-0.0916 (0.0359)	0.010725	0.139426
	Fluid intelligence score	0.0643 (0.0272)	0.0180802	0.201466
	Blood clot, DVT, bronchitis, emphysema, asthma, rhinitis, eczema, allergy diagnosed by doctor: Hayfever, allergic rhinitis or eczema	0.0564 (0.0267)	0.0346556	0.304464
	Non-cancer illness code, self-reported: hypertension	-0.0597 (0.0285)	0.0361944	0.304464
	Breast Cancer - Estrogen-receptor positive - Only Europeans	-0.0776 (0.0376)	0.0390339	0.304464
Free triiodothyronine (FT3)	Red blood cell count	0.2318 (0.0466)	6.55011e-07	5.10909e-05
	Birth Weight	-0.1941 (0.0579)	0.00080134	0.0237421
	Reticulocyte count	0.1658 (0.05)	0.000913158	0.0237421
	High light scatter reticulocyte count	0.1382 (0.0495)	0.00523964	0.0879902
	Monocyte count	0.1539 (0.0556)	0.00564039	0.0879902
	Birth weight	-0.1337 (0.0572)	0.0194177	0.252431
	Neuroticism score	0.1094 (0.0504)	0.0299588	0.307082
	Myeloid white cell count	0.1284 (0.0597)	0.0314956	0.307082
	Non-cancer illness code, self-reported: hypertension	0.0858 (0.0434)	0.0480463	0.36721
	Granulocyte count	0.1181 (0.0598)	0.0482776	0.36721
Free Thyroxine (FT4)	Red blood cell count	0.1158 (0.0329)	0.000431943	0.0336915
	Breast Cancer - Estrogen-receptor negative - Only Europeans	0.1901 (0.08)	0.0174896	0.258256
	Fasting Insulin	-0.178 (0.077)	0.0207949	0.258256
	Neutrophil count	0.1038 (0.0452)	0.0216496	0.258256
	Sum basophil neutrophil counts	0.1035 (0.0452)	0.0220316	0.258256
	Sleep Duration	-0.1232 (0.0563)	0.0286494	0.258256
	Sum neutrophil eosinophil counts	0.099 (0.0464)	0.0328738	0.258256
	Non-cancer illness code, self-reported: migraine	0.1191 (0.056)	0.0334379	0.258256
	Myeloid white cell count	0.1007 (0.0474)	0.0336306	0.258256
	Granulocyte count	0.0983 (0.0464)	0.0341298	0.258256
	Breast Cancer (Overall) - Only Europeans	0.0885 (0.0423)	0.0364208	0.258256
	Chronotype	-0.0824 (0.0417)	0.0481526	0.290802
Total Triiodothyronine (TT3)	Body fat percentage	0.2313 (0.0623)	0.000205076	0.0123361
	Education years (Discovery and replication cohorts, genders pooled)	-0.2766 (0.0768)	0.00031631	0.0123361
	Depressive Symptoms	0.3477 (0.101)	0.000576206	0.0149813
	Standing height	-0.1712 (0.0553)	0.00196256	0.0382699
	Fasting Insulin	0.4973 (0.1825)	0.00643148	0.100331
	Fluid intelligence score	-0.1951 (0.0751)	0.00938041	0.118563
	Body mass index (BMI)	0.1576 (0.0617)	0.0106403	0.118563
	Sleep duration	-0.2349 (0.0946)	0.0130249	0.126993
	Height	-0.134 (0.0552)	0.0152018	0.131749
	Red blood cell count	0.1744 (0.0761)	0.0219217	0.170989
